# Supplementary material for: Understanding the Effect of Energy Density and Formulation Factors on the Printability and Characteristics of SLS Irbesartan Tablets—Application of the Decision Tree Model
Source: Pharmaceutics. 2021 Nov 20;13(11):1969. doi: 10.3390/pharmaceutics13111969 (PMC8621390; doi:10.3390/pharmaceutics13111969)
Supplement: Supplementary file 1 [file pharmaceutics-13-01969-s001.zip]

Archive with 1 entries (1 files):
- pharmaceutics-1404377-supplementary.pdf
